# Supplementary material for: Rapid Whole Genome Sequencing Diagnoses and Guides Treatment in Critically Ill Children in Belgium in Less than 40 Hours
Source: Int J Mol Sci. 2023 Feb 16;24(4):4003. doi: 10.3390/ijms24044003 (PMC9967120; doi:10.3390/ijms24044003)
Supplement: Supplementary file 1 [file ijms-24-04003-s001.zip]

Archive with 7 entries (4 files):
- ijms-2165375-supplementary/__MACOSX/
- ijms-2165375-supplementary/__MACOSX/Supplementalfiles/
- ijms-2165375-supplementary/__MACOSX/Supplementalfiles/._S1. Lumaka et al., Checklist.xlsx
- ijms-2165375-supplementary/__MACOSX/Supplementalfiles/._S2. Inclusion criteria for the 21 patients.xlsx
- ijms-2165375-supplementary/Supplementalfiles/
- ijms-2165375-supplementary/Supplementalfiles/S1. Lumaka et al., Checklist.xlsx
- ijms-2165375-supplementary/Supplementalfiles/S2. Inclusion criteria for the 21 patients.xlsx
