# Supplementary material for: Rapid Whole Genome Sequencing Diagnoses and Guides Treatment in Critically Ill Children in Belgium in Less than 40 Hours
Source: Int J Mol Sci. 2023 Feb 16;24(4):4003. doi: 10.3390/ijms24044003 (PMC9967120; doi:10.3390/ijms24044003)
Supplement: Supplementary file 1 [file ijms-24-04003-s001.zip › ijms-2165375-supplementary/Supplementalfiles/S1. Lumaka et al., Checklist.xlsx]

## Sheet: Feuil1
	Table S1. Study checklist
	INCLUSION CRITERIA (at least one of the following)
	1. Developmental delay / mental retardation				YES NO
	2. Specific anomaly highly suggestive of a genetic etiology, including but not limited to any of the following:
	* Multiple brith defects				YES NO
	* Choanal atresia				YES NO
	* Coloboma				YES NO
	* Hirschsprung disease				YES NO
	* Meconium ileus (unless premature)				YES NO
	* Agenesis of the corpus callosum or Lissencephaly				YES NO
	* Other (specify):				YES NO
	* Other (specify):				YES NO
	* Other (specify):				YES NO
	3. An abnormal laboratory test suggests a genetic disease or a complex metabolic phenotype, including but not limited to any of the following:
	* Abnormal newborn screening results				YES NO
	* Conjugated hyperbilirubinemia not due to total parental nutrition (TPN) cholestasis				YES NO
	* Hyperammonemia				YES NO
	* Lactic acidosis not due to poor perfusion				YES NO
	* Refractory or severe hypoglycemia				YES NO
	* Other (specify):				YES NO
	4. An abnormal response to standard treatment for a major underlying condition				YES NO
	5. Significant hypotonia				YES NO
	6. Persistent seizures				YES NO
	7. Infant with high-risk stratification on assessment of a Brief Resolved Unexplained Event (BRUE) with any of the following:
	* Recurrent events without respiratory infection				YES NO
	* Recurrent seizures observed				YES NO
	* Unexplained cardiopulmonary resuscitation (CPR) required				YES NO
	* Significantly abnormal biochemical status, including but not limited to electrolytes, bicarbonate or lactic acid, venous blood gases, glucose, or other tests suggestive of an inborn error of metabolism				YES NO
	8. Significantly abnormal electrocardiogram (ECG), including but not limited to possible channelopathies, arrhythmias, cardiomyopathies, myocarditis, or structural heart disease				YES NO
	9. Family history of:
	* Arrhythmia				YES NO
	* BRUE in the brother				YES NO
	* Developmental delay / mental retardation				YES NO
	* Inborn error of metabolism or genetic disease				YES NO
	* Long QT Syndrome (LQTS)				YES NO
	* Sudden unexplained death (including unexplained car accident or drowning) in first- or second-degree relatives before age 35, and especially as an infant				YES NO
	EXCLUSION CRITERIA (at least one of the following)
	An infection with a normal response to treatment				YES NO
	A confirmed genetic diagnosis explains the disease				YES NO
	Hypoxic ischemic encephalopathy (HIE) with a clear precipitating event				YES NO
	Isolated prematurity				YES NO
	Isolated transient tachypnea of the newborn (TTN)				YES NO
	Isolated unconjugated hyperbilirubinemia				YES NO
	Non-viable neonates				YES NO
	Entities of multifactorial cause or unknown genetic bases like :
	* Sequence of amniotic bands				YES NO
	* Isolated Pierre Robin sequence				YES NO
	* Oculo-auriculo-vertebral spectrum (OAVS)				YES NO
	* Spina bifida				YES NO
	Total number of inclusion criteria
	CONCLUSION	INCLUDED NOT INCLUDED
