# Supplementary material for: Rapid Whole Genome Sequencing Diagnoses and Guides Treatment in Critically Ill Children in Belgium in Less than 40 Hours
Source: Int J Mol Sci. 2023 Feb 16;24(4):4003. doi: 10.3390/ijms24044003 (PMC9967120; doi:10.3390/ijms24044003)
Supplement: Supplementary file 1 [file ijms-24-04003-s001.zip › ijms-2165375-supplementary/Supplementalfiles/S2. Inclusion criteria for the 21 patients.xlsx]

## Sheet: Feuil1
	Table S2. Test indication among the 21 patients
				rWGS_1	rWGS_2	rWGS_3	rWGS_4	rWGS_5	rWGS_6		rWGS_7	rWGS_8		rWGS_9		rWGS_10		rWGS_11		rWGS_12	rWGS_13	rWGS_14	rWGS_15	rWGS_16	rWGS_17	rWGS_18	rWGS_19		rWGS_20		rWGS_21
	Age in year (days)			0.24 (86)	1.25 (457)	9.33 (3408)	0.03 (11)	0.05 (20)	18.31 (6688)		0.08 (28)	0.03 (11)		1.67 (609)		0.02 (9)		0.01 (2)		1.28 (467)	0.39 (142)	0.07 (25)	0.47 (170)	1.25 (457)	0.07 (24)	0.27 (100)	0.05 (18)		1.32 (481)		5.37 (1963)
	Gender			F	M	F	M	M	M		F	F		F		F		M		F	M	F	M	F	M	F	F		M		M
	Recruitment unit			PICU	NEURO	NEURO	NICU	NICU	PICU		NICU	NICU		NEURO		NICU		NICU		NEURO	NEURO	NICU	PICU	NEURO	NICU	PICU	NICU		PICU		PICU
	INCLUSION CRITERIA (at least one of the following)
	1. Developmental delay / mental retardation				X					X					X											X
	2. Specific anomaly highly suggestive of a genetic etiology, including but not limited to the following:
	* Multiple birth defects																		X				X
	* Choanal atresia
	* Coloboma
	* Hirschsprung disease
	* Meconium ileus (unless premature)																					X
	* Agenesis of the corpus callosum or Lissencephaly			X
	* Other (specify):			Laryngomalacia				Chylothorax		Pigmentary retina	IUGR									muscular CIV		Aortic valve stenosis		Dysautonomia		Agenesis of cerebellar vermis
										Hypersignal globus pallidus	Hydrocephaly									Enlarged ventricules				Central hypothermia		Stridor
																										Facial palsy
	3. An abnormal laboratory test suggests a genetic disease or a complex metabolic phenotype, including but not limited to the following:
	* Abnormal newborn screening results
	* Conjugated hyperbilirubinemia not due to total parental nutrition (TPN) cholestasis																					X
	* Hyperammonemia												X
	* Lactic acidosis not due to poor perfusion												X								X						X	X
	* Refractory or severe hypoglycemia																										X	X
	* Other (specify):									liver insufficiency					renal insuficiency							Elevated gamma-glutamyltransferase level		Central apnea
	4. An abnormal response to standard treatment for a major underlying condition
	5. Significant hypotonia			X	X	X	X						X		X					X			X	X	X
	6. Persistent seizures				X										X		X								X			X
	7. Infant with high-risk stratification on assessment of a Brief Resolved Unexplained Event (BRUE) with any of the following:
	· Recurrent events without respiratory infection				X																		X		X
	· Recurrent seizures observed				X
	· Unexplained cardiopulmonary resuscitation (CPR) required			X															X				X					X
	· Significantly abnormal biochemical status, including but not limited to electrolytes, bicarbonate or lactic acid, venous blood gases, glucose, or other tests suggestive of an inborn error of metabolism										X		X						X		X						X	X		X
	8. Significantly abnormal electrocardiogram (ECG), including but not limited to possible canaloplasties, arrhythmias, cardiomyopathies, myocarditis, or structural heart disease
	9. Family history of:
	· Arrhythmia																											X
	· BRUE in the brother
	· Developmental delay / mental retardation
	· Inborn error of metabolism or genetic disease																													X
	· Long QT Syndrome (LQTS)																											X
	· Sudden unexplained death (including unexplained car accident or drowning) in first- or second-degree relatives before age 35, and especially as an infant																											X
	Total number of inclusion criteria per patient			4	5	1	1	1		4	3		4		4		1		3	3	2	4	4	4	3	4	3	8		2
